# Supplementary material for: Multi-district molecular surveillance of dengue virus in Pakistan reveals serotype cycling and recurrent DENV-2 dominance, 2021–2025
Source: PLoS One. 2026 Jul 23;21(7):e0353487. doi: 10.1371/journal.pone.0353487 (PMC13395329; doi:10.1371/journal.pone.0353487)
Supplement: S1 Table — This table provides detailed breakdown of all NS1-positive serum samples received for serotyping, including district-wise distribution and yearly sample counts across the study period. (XLSX) [file pone.0353487.s001.xlsx]

## Sheet: Geographical locations
Count of DENV Serotype
Location	Rawalpindi		Islamabad		Peshawar			Mansehra		Nowshera		Kech	Mardan		Karachi		Attock	Muzaffarabad		Swat	Chillas		Khyber Agency		Jehlum	Abottabad	Quetta	Grand Total
Serotype	DENV-2	DENV-1	DENV-2	DENV-1	DENV-2	DENV-1	DENV-3	DENV-2	DENV-1	DENV-2	DENV-1	DENV-2	DENV-2	DENV-1	DENV-2	DENV-1	DENV-2	DENV-2	DENV-1	DENV-2	DENV-1	DENV-2	DENV-2	DENV-1	DENV-2	DENV-2	DENV-2
2021	161	0	5	0	19	0	0	62	0	0	0	0	0	0	12	1	13	0	0	0	0	0	0	0	0	0	0	273
2022	78	59	50	35	35	9	1	0	0	4	1	9	4	4	1	1	0	7	3	2	0	0	6	0	0	3	0	312
2023	13	62	2	22	0	0	0	0	0	0	0	0	0	0	0	0	0	0	0	0	0	0	0	1	0	0	0	100
2024	245	8	47	4	9	2	0	0	0	39	3	9	5	3	0	0	0	0	0	6	7	1	0	0	0	0	0	388
2025	32	12	16	9	1	2	0	3	1	5	0	0	0	0	0	0	0	0	0	0	0	0	0	0	5	0	3	89
Grand Total	529	141	120	70	45	13	1	65	1	48	4	18	9	7	13	2	13	7	3	8	7	1	6	1	5	3	3	1162
