# Supplementary material for: Multi-district molecular surveillance of dengue virus in Pakistan reveals serotype cycling and recurrent DENV-2 dominance, 2021–2025
Source: PLoS One. 2026 Jul 23;21(7):e0353487. doi: 10.1371/journal.pone.0353487 (PMC13395329; doi:10.1371/journal.pone.0353487)
Supplement: S2 Table — This table contains fully de-identified data of qRT-PCR confirmed dengue virus samples used for serotyping analysis during the study period. (XLSX) [file pone.0353487.s002.xlsx]

## Sheet: Sheet2
Sr. No	NIH Sample ID	Province	DOC	DENV Serotype
1	DENV-2021-18	KPK	2021-09-13	DENV-2
2	DENV-2021-27	KPK	2021-09-13	DENV-2
3	DENV-2021-28	KPK	2021-09-13	DENV-2
4	DENV-2021-41	KPK	2021-09-13	DENV-2
5	DENV-2021-42	KPK	2021-09-13	DENV-2
6	DENV-2021-43	Islamabad	2021-09-14	DENV-2
7	DENV-2021-44	Islamabad	2021-09-14	DENV-2
8	DENV-2021-46	KPK	2021-09-21	DENV-2
9	DENV-2021-48	KPK	2021-09-21	DENV-2
10	DENV-2021-49	KPK	2021-09-21	DENV-2
11	DENV-2021-51	KPK	2021-09-21	DENV-2
12	DENV-2021-54	KPK	2021-09-21	DENV-2
13	DENV-2021-56	KPK	2021-09-21	DENV-2
14	DENV-2021-58	KPK	2021-09-21	DENV-2
15	DENV-2021-66	KPK	2021-09-24	DENV-2
16	DENV-2021-67	KPK	2021-09-24	DENV-2
17	DENV-2021-74	Islamabad	2021-09-25	DENV-2
18	DENV-2021-75	Islamabad	2021-09-25	DENV-2
19	DENV-2021-76	Islamabad	2021-09-18	DENV-2
20	DENV-2021-83	KPK	2021-09-29	DENV-2
21	DENV-2021-84	KPK	2021-09-29	DENV-2
22	DENV-2021-87	KPK	2021-09-22	DENV-2
23	DENV-2021-88	KPK	2021-09-22	DENV-2
24	DENV-2021-89	KPK	2021-09-21	DENV-2
25	DENV-2021-90	KPK	2021-09-21	DENV-2
26	DENV-2021-91	KPK	2021-09-21	DENV-2
27	DENV-2021-92	KPK	2021-09-21	DENV-2
28	DENV-2021-93	KPK	2021-09-21	DENV-2
29	DENV-2021-95	KPK	2021-09-21	DENV-2
30	DENV-2021-96	Punjab	2021-10-05	DENV-2
31	DENV-2021-97	Punjab	2021-10-05	DENV-2
32	DENV-2021-98	Punjab	2021-10-05	DENV-2
33	DENV-2021-99	Punjab	2021-10-05	DENV-2
34	DENV-2021-100	Punjab	2021-10-05	DENV-2
35	DENV-2021-102	Punjab	2021-10-05	DENV-2
36	DENV-2021-109	Punjab	2021-10-05	DENV-2
37	DENV-2021-110	Punjab	2021-10-05	DENV-2
38	DENV-2021-112	Punjab	2021-10-05	DENV-2
39	DENV-2021-117	Punjab	2021-08-10	DENV-2
40	DENV-2021-118	Punjab	2021-08-10	DENV-2
41	DENV-2021-119	Punjab	2021-08-10	DENV-2
42	DENV-2021-126	Punjab	2021-08-10	DENV-2
43	DENV-2021-127	Punjab	2021-08-10	DENV-2
44	DENV-2021-128	Punjab	2021-08-10	DENV-2
45	DENV-2021-129	Punjab	2021-08-10	DENV-2
46	DENV-2021-130	Punjab	2021-08-10	DENV-2
47	DENV-2021-131	Punjab	2021-08-10	DENV-2
48	DENV-2021-135	Punjab	2021-08-10	DENV-2
49	DENV-2021-137	Punjab	2021-08-10	DENV-2
50	DENV-2021-138	Punjab	2021-08-10	DENV-2
51	DENV-2021-139	Punjab	2021-08-10	DENV-2
52	DENV-2021-140	Punjab	2021-08-10	DENV-2
53	DENV-2021-141	Punjab	2021-08-10	DENV-2
54	DENV-2021-142	Punjab	2021-10-15	DENV-2
55	DENV-2021-143	Punjab	2021-10-15	DENV-2
56	DENV-2021-144	Punjab	2021-10-15	DENV-2
57	DENV-2021-145	Punjab	2021-10-15	DENV-2
58	DENV-2021-146	Punjab	2021-10-15	DENV-2
59	DENV-2021-147	Punjab	2021-10-15	DENV-2
60	DENV-2021-148	Punjab	2021-10-15	DENV-2
61	DENV-2021-149	Punjab	2021-10-15	DENV-2
62	DENV-2021-150	Punjab	2021-10-15	DENV-2
63	DENV-2021-151	Punjab	2021-10-15	DENV-2
64	DENV-2021-152	Punjab	2021-10-20	DENV-2
65	DENV-2021-153	Punjab	2021-10-20	DENV-2
66	DENV-2021-154	Punjab	2021-10-20	DENV-2
67	DENV-2021-155	Punjab	2021-10-20	DENV-2
68	DENV-2021-156	Punjab	2021-10-20	DENV-2
69	DENV-2021-157	Punjab	2021-10-20	DENV-2
70	DENV-2021-158	Punjab	2021-10-20	DENV-2
71	DENV-2021-159	Punjab	2021-10-20	DENV-2
72	DENV-2021-161	Punjab	2021-11-10	DENV-2
73	DENV-2021-162	Punjab	2021-11-10	DENV-2
74	DENV-2021-163	Punjab	2021-11-10	DENV-2
75	DENV-2021-164	Punjab	2021-10-15	DENV-2
76	DENV-2021-165	Punjab	2021-10-15	DENV-2
77	DENV-2021-166	Punjab	2021-10-15	DENV-2
78	DENV-2021-167	Punjab	2021-10-15	DENV-2
79	DENV-2021-168	Punjab	2021-10-15	DENV-2
80	DENV-2021-169	Punjab	2021-10-15	DENV-2
81	DENV-2021-170	Punjab	2021-10-15	DENV-2
82	DENV-2021-171	Punjab	2021-10-15	DENV-2
83	DENV-2021-172	Punjab	2021-10-15	DENV-2
84	DENV-2021-173	Punjab	2021-10-15	DENV-2
85	DENV-2021-174	Punjab	2021-10-15	DENV-2
86	DENV-2021-175	Punjab	2021-10-15	DENV-2
87	DENV-2021-176	Punjab	2021-10-15	DENV-2
88	DENV-2021-177	Punjab	2021-10-15	DENV-2
89	DENV-2021-178	Punjab	2021-10-15	DENV-2
90	DENV-2021-179	Punjab	2021-10-15	DENV-2
91	DENV-2021-180	Punjab	2021-10-15	DENV-2
92	DENV-2021-181	Punjab	2021-10-15	DENV-2
93	DENV-2021-182	Punjab	2021-10-15	DENV-2
94	DENV-2021-183	Punjab	2021-10-15	DENV-2
95	DENV-2021-184	Punjab	2021-10-15	DENV-2
96	DENV-2021-185	Punjab	2021-11-10	DENV-2
97	DENV-2021-186	Punjab	2021-11-10	DENV-2
98	DENV-2021-187	Punjab	2021-11-10	DENV-2
99	DENV-2021-188	Punjab	2021-11-10	DENV-2
100	DENV-2021-189	Punjab	2021-11-10	DENV-2
101	DENV-2021-190	Punjab	2021-10-20	DENV-2
102	DENV-2021-191	Punjab	2021-10-20	DENV-2
103	DENV-2021-192	Punjab	2021-10-20	DENV-2
104	DENV-2021-193	Punjab	2021-10-20	DENV-2
105	DENV-2021-194	Punjab	2021-10-20	DENV-2
106	DENV-2021-195	Punjab	2021-10-11	DENV-2
107	DENV-2021-196	Punjab	2021-10-11	DENV-2
108	DENV-2021-197	Punjab	2021-10-11	DENV-2
109	DENV-2021-198	Punjab	2021-10-11	DENV-2
110	DENV-2021-199	Punjab	2021-10-11	DENV-2
111	DENV-2021-200	Punjab	2021-10-11	DENV-2
112	DENV-2021-201	Punjab	2021-10-11	DENV-2
113	DENV-2021-202	Punjab	2021-10-11	DENV-2
114	DENV-2021-204	Punjab	2021-10-11	DENV-2
115	DENV-2021-205	Punjab	2021-10-11	DENV-2
116	DENV-2021-206	Punjab	2021-10-11	DENV-2
117	DENV-2021-207	Punjab	2021-10-11	DENV-2
118	DENV-2021-208	Punjab	2021-10-11	DENV-2
119	DENV-2021-209	Punjab	2021-10-11	DENV-2
120	DENV-2021-210	Punjab	2021-10-11	DENV-2
121	DENV-2021-211	Punjab	2021-10-11	DENV-2
122	DENV-2021-212	Punjab	2021-10-11	DENV-2
123	DENV-2021-213	Punjab	2021-10-11	DENV-2
124	DENV-2021-214	Punjab	2021-10-11	DENV-2
125	DENV-2021-215	Punjab	2021-10-11	DENV-2
126	DENV-2021-216	Punjab	2021-10-11	DENV-2
127	DENV-2021-217	Punjab	2021-10-11	DENV-2
128	DENV-2021-218	Punjab	2021-10-11	DENV-2
129	DENV-2021-219	Punjab	2021-10-11	DENV-2
130	DENV-2021-220	Punjab	2021-10-11	DENV-2
131	DENV-2021-221	Punjab	2021-10-11	DENV-2
132	DENV-2021-222	Punjab	2021-10-11	DENV-2
133	DENV-2021-223	Punjab	2021-10-11	DENV-2
134	DENV-2021-224	Punjab	2021-10-11	DENV-2
135	DENV-2021-226	Punjab	2021-10-11	DENV-2
136	DENV-2021-227	Punjab	2021-10-11	DENV-2
137	DENV-2021-228	Punjab	2021-10-11	DENV-2
138	DENV-2021-229	Punjab	2021-10-11	DENV-2
139	DENV-2021-230	Punjab	2021-10-11	DENV-2
140	DENV-2021-231	Punjab	2021-10-11	DENV-2
141	DENV-2021-233	Punjab	2021-10-11	DENV-2
142	DENV-2021-234	Punjab	2021-10-11	DENV-2
143	DENV-2021-235	Punjab	2021-10-11	DENV-2
144	DENV-2021-236	Punjab	2021-10-11	DENV-2
145	DENV-2021-237	Punjab	2021-10-11	DENV-2
146	DENV-2021-238	Punjab	2021-10-11	DENV-2
147	DENV-2021-239	Punjab	2021-10-11	DENV-2
148	DENV-2021-240	Punjab	2021-11-13	DENV-2
149	DENV-2021-241	Punjab	2021-11-13	DENV-2
150	DENV-2021-242	KPK	2021-10-18	DENV-2
151	DENV-2021-243	KPK	2021-10-18	DENV-2
152	DENV-2021-244	KPK	2021-10-18	DENV-2
153	DENV-2021-245	KPK	2021-10-18	DENV-2
154	DENV-2021-246	KPK	2021-10-18	DENV-2
155	DENV-2021-247	KPK	2021-10-18	DENV-2
156	DENV-2021-248	KPK	2021-10-18	DENV-2
157	DENV-2021-250	KPK	2021-10-18	DENV-2
158	DENV-2021-251	KPK	2021-10-18	DENV-2
159	DENV-2021-252	KPK	2021-10-19	DENV-2
160	DENV-2021-253	KPK	2021-10-19	DENV-2
161	DENV-2021-254	KPK	2021-10-19	DENV-2
162	DENV-2021-255	KPK	2021-10-19	DENV-2
163	DENV-2021-256	KPK	2021-10-19	DENV-2
164	DENV-2021-257	KPK	2021-10-19	DENV-2
165	DENV-2021-258	KPK	2021-10-19	DENV-2
166	DENV-2021-259	KPK	2021-10-19	DENV-2
167	DENV-2021-260	KPK	2021-10-19	DENV-2
168	DENV-2021-261	KPK	2021-10-19	DENV-2
169	DENV-2021-262	KPK	2021-10-20	DENV-2
170	DENV-2021-263	KPK	2021-10-20	DENV-2
171	DENV-2021-264	KPK	2021-10-20	DENV-2
172	DENV-2021-265	KPK	2021-10-21	DENV-2
173	DENV-2021-266	KPK	2021-10-21	DENV-2
174	DENV-2021-267	KPK	2021-10-21	DENV-2
175	DENV-2021-268	KPK	2021-10-21	DENV-2
176	DENV-2021-269	KPK	2021-10-21	DENV-2
177	DENV-2021-270	KPK	2021-10-22	DENV-2
178	DENV-2021-271	KPK	2021-10-22	DENV-2
179	DENV-2021-272	KPK	2021-10-22	DENV-2
180	DENV-2021-273	KPK	2021-10-22	DENV-2
181	DENV-2021-274	KPK	2021-10-22	DENV-2
182	DENV-2021-275	KPK	2021-10-23	DENV-2
183	DENV-2021-276	KPK	2021-10-24	DENV-2
184	DENV-2021-278	KPK	2021-10-25	DENV-2
185	DENV-2021-279	KPK	2021-10-25	DENV-2
186	DENV-2021-280	KPK	2021-10-25	DENV-2
187	DENV-2021-281	KPK	2021-10-26	DENV-2
188	DENV-2021-282	KPK	2021-10-26	DENV-2
189	DENV-2021-283	KPK	2021-10-26	DENV-2
190	DENV-2021-284	KPK	2021-10-29	DENV-2
191	DENV-2021-285	KPK	2021-01-11	DENV-2
192	DENV-2021-286	KPK	2021-01-11	DENV-2
193	DENV-2021-287	KPK	2021-01-11	DENV-2
194	DENV-2021-288	KPK	2021-01-11	DENV-2
195	DENV-2021-290	KPK	2021-09-11	DENV-2
196	DENV-2021-291	KPK	2021-04-11	DENV-2
197	DENV-2021-292	KPK	2021-08-11	DENV-2
198	DENV-2021-293	KPK	2021-09-11	DENV-2
199	DENV-2021-294	KPK	2021-05-11	DENV-2
200	DENV-2021-295	KPK	2021-11-11	DENV-2
201	DENV-2021-296	KPK	2021-11-15	DENV-2
202	DENV-2021-297	KPK	2021-11-17	DENV-2
203	DENV-2021-298	KPK	2021-11-14	DENV-2
204	DENV-2021-299	KPK	2021-11-13	DENV-2
205	DENV-2021-300	KPK	2021-11-13	DENV-2
206	DENV-2021-301	KPK	2021-11-11	DENV-2
207	DENV-2021-302	Sindh	2021-11-22	DENV-2
208	DENV-2021-303	Sindh	2021-11-22	DENV-2
209	DENV-2021-304	Sindh	2021-11-22	DENV-2
210	DENV-2021-305	Punjab	2021-11-11	DENV-2
211	DENV-2021-306	Punjab	2021-11-11	DENV-2
212	DENV-2021-307	Punjab	2021-11-11	DENV-2
213	DENV-2021-308	Punjab	2021-11-11	DENV-2
214	DENV-2021-309	Punjab	2021-11-11	DENV-2
215	DENV-2021-310	Punjab	2021-11-11	DENV-2
216	DENV-2021-311	Punjab	2021-11-11	DENV-2
217	DENV-2021-312	Punjab	2021-11-11	DENV-2
218	DENV-2021-313	Punjab	2021-11-11	DENV-2
219	DENV-2021-314	Punjab	2021-11-11	DENV-2
220	DENV-2021-315	Punjab	2021-11-11	DENV-2
221	DENV-2021-316	Punjab	2021-11-11	DENV-2
222	DENV-2021-317	Punjab	2021-11-11	DENV-2
223	DENV-2021-318	Punjab	2021-11-11	DENV-2
224	DENV-2021-319	Punjab	2021-11-11	DENV-2
225	DENV-2021-320	Punjab	2021-11-11	DENV-2
226	DENV-2021-321	Punjab	2021-11-11	DENV-2
227	DENV-2021-322	Punjab	2021-11-11	DENV-2
228	DENV-2021-323	Punjab	2021-11-11	DENV-2
229	DENV-2021-324	Punjab	2021-11-11	DENV-2
230	DENV-2021-325	Punjab	2021-11-11	DENV-2
231	DENV-2021-326	Punjab	2021-11-11	DENV-2
232	DENV-2021-327	Punjab	2021-11-11	DENV-2
233	DENV-2021-328	Punjab	2021-11-11	DENV-2
234	DENV-2021-329	Punjab	2021-11-11	DENV-2
235	DENV-2021-330	Punjab	2021-11-11	DENV-2
236	DENV-2021-331	Punjab	2021-11-11	DENV-2
237	DENV-2021-332	Punjab	2021-11-11	DENV-2
238	DENV-2021-333	Punjab	2021-11-11	DENV-2
239	DENV-2021-334	Punjab	2021-11-11	DENV-2
240	DENV-2021-335	Punjab	2021-11-11	DENV-2
241	DENV-2021-336	Punjab	2021-11-26	DENV-2
242	DENV-2021-337	Punjab	2021-11-26	DENV-2
243	DENV-2021-338	Punjab	2021-11-26	DENV-2
244	DENV-2021-339	Punjab	2021-11-26	DENV-2
245	DENV-2021-340	Punjab	2021-11-26	DENV-2
246	DENV-2021-341	Punjab	2021-11-26	DENV-2
247	DENV-2021-342	Punjab	2021-11-26	DENV-2
248	DENV-2021-343	Punjab	2021-11-26	DENV-2
249	DENV-2021-344	Punjab	2021-11-26	DENV-2
250	DENV-2021-345	Punjab	2021-11-26	DENV-2
251	DENV-2021-346	Punjab	2021-11-26	DENV-2
252	DENV-2021-347	Punjab	2021-11-26	DENV-2
253	DENV-2021-348	Punjab	2021-11-26	DENV-2
254	DENV-2021-349	Punjab	2021-11-26	DENV-2
255	DENV-2021-350	Punjab	2021-11-26	DENV-2
256	DENV-2021-351	Punjab	2021-11-26	DENV-2
257	DENV-2021-352	Punjab	2021-11-26	DENV-2
258	DENV-2021-353	Punjab	2021-11-26	DENV-2
259	DENV-2021-354	Punjab	2021-11-26	DENV-2
260	DENV-2021-355	Punjab	2021-11-26	DENV-2
261	DENV-2021-356	Punjab	2021-11-26	DENV-2
262	DENV-2021-357	Punjab	2021-11-26	DENV-2
263	DENV-2021-358	Punjab	2021-11-26	DENV-2
264	DENV-2021-360	Sindh	2021-11-28	DENV-2
265	DENV-2021-361	Sindh	2021-11-30	DENV-2
266	DENV-2021-362	Sindh	2021-11-30	DENV-2
267	DENV-2021-364	Sindh	2021-11-30	DENV-2
268	DENV-2021-365	Sindh	2021-11-30	DENV-2
269	DENV-2021-367	Sindh	2021-11-30	DENV-2
270	DENV-2021-368	Sindh	2021-11-30	DENV-2
271	DENV-2021-369	Sindh	2021-11-30	DENV-1
272	DENV-2021-371	Sindh	2021-11-30	DENV-2
273	DENV-2021-372	Sindh	2021-11-30	DENV-2
274	DENV-2022-01	Balochistan	2022-04-27	DENV-2
275	DENV-2022-02	Balochistan	2022-04-27	DENV-2
276	DENV-2022-03	Balochistan	2022-04-27	DENV-2
277	DENV-2022-04	Balochistan	2022-04-27	DENV-2
278	DENV-2022-05	Balochistan	2022-04-27	DENV-2
279	DENV-2022-06	Balochistan	2022-04-28	DENV-2
280	DENV-2022-07	Balochistan	2022-04-28	DENV-2
281	DENV-2022-08	Balochistan	2022-04-28	DENV-2
282	DENV-2022-09	Balochistan	2022-04-28	DENV-2
283	DENV-2022-14	Punjab	2022-06-14	DENV-1
284	DENV-2022-17	Punjab	2022-04-27	DENV-1
285	DENV-2022-20	Punjab	2022-08-17	DENV-1
286	DENV-2022-27	Punjab	2022-08-20	DENV-1
287	DENV-2022-30	Punjab	2022-08-11	DENV-2
288	DENV-2022-35	Punjab	2022-08-14	DENV-2
289	DENV-2022-40	Punjab	2022-08-01	DENV-2
290	DENV-2022-41	Punjab	2022-08-13	DENV-2
291	DENV-2022-43	Punjab	2022-08-14	DENV-2
292	DENV-2022-51	Punjab	2022-08-18	DENV-2
293	DENV-2022-81	Punjab	2022-08-23	DENV-2
294	DENV-2022-93	Punjab	2022-08-18	DENV-2
295	DENV-2022-105	Islamabad	2022-09-09	DENV-2
296	DENV-2022-106	Islamabad	2022-09-09	DENV-2
297	DENV-2022-107	Islamabad	2022-09-11	DENV-1
298	DENV-2022-108	Islamabad	2022-09-17	DENV-2
299	DENV-2022-109	Islamabad	2022-09-11	DENV-2
300	DENV-2022-110	Islamabad	2022-09-14	DENV-1
301	DENV-2022-111	Punjab	2022-09-08	DENV-2
302	DENV-2022-112	Punjab	2022-09-12	DENV-2
303	DENV-2022-113	Punjab	2022-09-13	DENV-2
304	DENV-2022-114	Punjab	2022-09-14	DENV-2
305	DENV-2022-115	Punjab	2022-09-14	DENV-2
306	DENV-2022-116	Punjab	2022-08-09	DENV-2
307	DENV-2022-117	Punjab	2022-09-14	DENV-2
308	DENV-2022-118	Punjab	2022-09-15	DENV-2
309	DENV-2022-119	Islamabad	2022-09-15	DENV-2
310	DENV-2022-120	Punjab	2022-09-18	DENV-1
311	DENV-2022-121	Punjab	2022-09-15	DENV-2
312	DENV-2022-123	Punjab	2022-09-08	DENV-2
313	DENV-2022-124	Punjab	2022-09-08	DENV-1
314	DENV-2022-125	Punjab	2022-09-08	DENV-2
315	DENV-2022-126	Punjab	2022-08-09	DENV-2
316	DENV-2022-127	Punjab	2022-09-09	DENV-2
317	DENV-2022-128	Punjab	2022-09-09	DENV-2
318	DENV-2022-129	Punjab	2022-09-09	DENV-1
319	DENV-2022-130	Punjab	2022-09-07	DENV-2
320	DENV-2022-131	Punjab	2022-09-08	DENV-2
321	DENV-2022-133	Punjab	2022-09-09	DENV-2
322	DENV-2022-134	Punjab	2022-09-09	DENV-1
323	DENV-2022-136	Islamabad	2022-09-10	DENV-2
324	DENV-2022-139	Punjab	2022-09-11	DENV-1
325	DENV-2022-140	Punjab	2022-09-11	DENV-2
326	DENV-2022-142	Punjab	2022-09-11	DENV-1
327	DENV-2022-145	Punjab	2022-09-12	DENV-1
328	DENV-2022-147	Islamabad	2022-09-12	DENV-1
329	DENV-2022-148	Punjab	2022-09-12	DENV-1
330	DENV-2022-149	Punjab	2022-09-12	DENV-1
331	DENV-2022-151	Punjab	2022-09-17	DENV-2
332	DENV-2022-152	Punjab	2022-09-15	DENV-2
333	DENV-2022-153	Islamabad	2022-09-15	DENV-1
334	DENV-2022-154	Punjab	2022-09-15	DENV-1
335	DENV-2022-156	Punjab	2022-09-15	DENV-2
336	DENV-2022-157	Punjab	2022-09-15	DENV-2
337	DENV-2022-158	Islamabad	2022-09-18	DENV-1
338	DENV-2022-159	Islamabad	2022-09-16	DENV-2
339	DENV-2022-160	Punjab	2022-09-16	DENV-2
340	DENV-2022-161	Punjab	2022-09-16	DENV-1
341	DENV-2022-162	Punjab	2022-09-16	DENV-1
342	DENV-2022-163	Punjab	2022-09-16	DENV-2
343	DENV-2022-164	Punjab	2022-09-16	DENV-2
344	DENV-2022-165	Punjab	2022-09-14	DENV-1
345	DENV-2022-166	Punjab	2022-09-14	DENV-2
346	DENV-2022-167	Punjab	2022-09-14	DENV-1
347	DENV-2022-168	Punjab	2022-09-13	DENV-2
348	DENV-2022-169	Punjab	2022-09-13	DENV-1
349	DENV-2022-170	Punjab	2022-09-13	DENV-2
350	DENV-2022-171	KPK	2022-10-04	DENV-2
351	DENV-2022-174	KPK	2022-10-04	DENV-1
352	DENV-2022-175	KPK	2022-10-04	DENV-2
353	DENV-2022-176	KPK	2022-10-04	DENV-2
354	DENV-2022-177	KPK	2022-10-04	DENV-2
355	DENV-2022-178	KPK	2022-10-04	DENV-1
356	DENV-2022-181	Punjab	2022-09-19	DENV-2
357	DENV-2022-182	Punjab	2022-09-19	DENV-1
358	DENV-2022-183	KPK	2022-09-19	DENV-2
359	DENV-2022-184	Punjab	2022-09-19	DENV-2
360	DENV-2022-185	Punjab	2022-09-19	DENV-2
361	DENV-2022-186	Punjab	2022-09-19	DENV-2
362	DENV-2022-189	Islamabad	2022-09-20	DENV-2
363	DENV-2022-190	Punjab	2022-09-20	DENV-2
364	DENV-2022-192	Punjab	2022-09-20	DENV-2
365	DENV-2022-193	Punjab	2022-09-20	DENV-2
366	DENV-2022-194	Punjab	2022-09-21	DENV-2
367	DENV-2022-195	Punjab	2022-09-21	DENV-2
368	DENV-2022-197	Punjab	2022-09-23	DENV-2
369	DENV-2022-198	Punjab	2022-09-23	DENV-2
370	DENV-2022-202	Punjab	2022-09-24	DENV-2
371	DENV-2022-203	Punjab	2022-09-25	DENV-2
372	DENV-2022-204	Punjab	2022-09-25	DENV-2
373	DENV-2022-205	Punjab	2022-09-25	DENV-2
374	DENV-2022-207	Punjab	2022-09-25	DENV-2
375	DENV-2022-208	Punjab	2022-09-25	DENV-2
376	DENV-2022-211	Islamabad	2022-09-27	DENV-1
377	DENV-2022-212	KPK	2022-10-03	DENV-2
378	DENV-2022-213	KPK	2022-10-03	DENV-2
379	DENV-2022-214	KPK	2022-10-03	DENV-2
380	DENV-2022-215	KPK	2022-10-03	DENV-2
381	DENV-2022-216	KPK	2022-10-03	DENV-2
382	DENV-2022-217	KPK	2022-10-03	DENV-2
383	DENV-2022-219	KPK	2022-10-05	DENV-1
384	DENV-2022-220	KPK	2022-10-05	DENV-2
385	DENV-2022-221	KPK	2022-10-05	DENV-2
386	DENV-2022-222	KPK	2022-10-05	DENV-2
387	DENV-2022-223	KPK	2022-10-05	DENV-2
388	DENV-2022-225	KPK	2022-09-30	DENV-2
389	DENV-2022-229	Islamabad	2022-09-26	DENV-1
390	DENV-2022-230	Islamabad	2022-09-26	DENV-2
391	DENV-2022-231	Islamabad	2022-09-26	DENV-2
392	DENV-2022-233	Islamabad	2022-09-26	DENV-1
393	DENV-2022-235	Islamabad	2022-09-27	DENV-1
394	DENV-2022-236	Islamabad	2022-09-30	DENV-1
395	DENV-2022-237	Islamabad	2022-09-28	DENV-2
396	DENV-2022-239	Islamabad	2022-09-27	DENV-2
397	DENV-2022-240	Islamabad	2022-09-19	DENV-1
398	DENV-2022-243	Islamabad	2022-09-26	DENV-2
399	DENV-2022-245	Islamabad	2022-09-17	DENV-1
400	DENV-2022-246	Islamabad	2022-09-20	DENV-1
401	DENV-2022-247	Islamabad	2022-09-20	DENV-2
402	DENV-2022-248	Islamabad	2022-09-26	DENV-2
403	DENV-2022-249	Islamabad	2022-09-17	DENV-2
404	DENV-2022-250	Islamabad	2022-09-24	DENV-2
405	DENV-2022-252	Islamabad	2022-09-25	DENV-1
406	DENV-2022-253	Islamabad	2022-09-19	DENV-1
407	DENV-2022-254	Islamabad	2022-09-12	DENV-1
408	DENV-2022-257	Islamabad	2022-09-30	DENV-2
409	DENV-2022-258	Islamabad	2022-09-29	DENV-2
410	DENV-2022-261	AJK	2022-10-02	DENV-2
411	DENV-2022-262	AJK	2022-10-02	DENV-1
412	DENV-2022-263	AJK	2022-10-02	DENV-2
413	DENV-2022-264	AJK	2022-10-02	DENV-1
414	DENV-2022-266	AJK	2022-10-02	DENV-2
415	DENV-2022-267	AJK	2022-10-02	DENV-2
416	DENV-2022-268	AJK	2022-10-02	DENV-2
417	DENV-2022-269	AJK	2022-10-02	DENV-1
418	DENV-2022-270	AJK	2022-10-02	DENV-2
419	DENV-2022-271	AJK	2022-10-02	DENV-2
420	DENV-2022-274	Punjab	2022-09-28	DENV-1
421	DENV-2022-275	Punjab	2022-09-28	DENV-2
422	DENV-2022-276	Punjab	2022-09-28	DENV-2
423	DENV-2022-277	Punjab	2022-09-28	DENV-1
424	DENV-2022-281	Punjab	2022-09-28	DENV-2
425	DENV-2022-282	Punjab	2022-09-28	DENV-1
426	DENV-2022-283	Punjab	2022-09-28	DENV-2
427	DENV-2022-284	Punjab	2022-09-28	DENV-1
428	DENV-2022-285	Punjab	2022-09-28	DENV-1
429	DENV-2022-287	Punjab	2022-09-28	DENV-1
430	DENV-2022-288	Punjab	2022-09-28	DENV-1
431	DENV-2022-289	Punjab	2022-09-28	DENV-2
432	DENV-2022-290	Punjab	2022-09-28	DENV-2
433	DENV-2022-291	Punjab	2022-09-28	DENV-1
434	DENV-2022-292	Punjab	2022-09-29	DENV-1
435	DENV-2022-294	Punjab	2022-09-29	DENV-1
436	DENV-2022-295	Punjab	2022-09-29	DENV-1
437	DENV-2022-296	Islamabad	2022-09-30	DENV-2
438	DENV-2022-297	Punjab	2022-09-30	DENV-2
439	DENV-2022-298	Punjab	2022-09-30	DENV-1
440	DENV-2022-299	Punjab	2022-09-30	DENV-1
441	DENV-2022-300	Punjab	2022-09-30	DENV-2
442	DENV-2022-301	Islamabad	2022-09-30	DENV-2
443	DENV-2022-302	Punjab	2022-10-01	DENV-2
444	DENV-2022-303	Punjab	2022-10-01	DENV-2
445	DENV-2022-304	Punjab	2022-10-01	DENV-1
446	DENV-2022-305	Punjab	2022-10-01	DENV-2
447	DENV-2022-306	Punjab	2022-10-01	DENV-2
448	DENV-2022-307	Punjab	2022-10-02	DENV-1
449	DENV-2022-308	Punjab	2022-10-03	DENV-1
450	DENV-2022-309	Punjab	2022-10-03	DENV-1
451	DENV-2022-310	Punjab	2022-10-03	DENV-1
452	DENV-2022-311	Punjab	2022-10-03	DENV-1
453	DENV-2022-312	Punjab	2022-10-04	DENV-1
454	DENV-2022-313	Punjab	2022-10-06	DENV-1
455	DENV-2022-314	Punjab	2022-10-07	DENV-1
456	DENV-2022-315	Islamabad	2022-10-07	DENV-2
457	DENV-2022-316	Islamabad	2022-10-07	DENV-2
458	DENV-2022-317	Punjab	2022-10-07	DENV-1
459	DENV-2022-318	Punjab	2022-10-08	DENV-1
460	DENV-2022-319	Punjab	2022-10-08	DENV-1
461	DENV-2022-320	Sindh	2022-10-09	DENV-2
462	DENV-2022-322	KPK	2022-06-16	DENV-2
463	DENV-2022-323	KPK	2022-10-03	DENV-2
464	DENV-2022-326	KPK	2022-09-30	DENV-2
465	DENV-2022-327	KPK	2022-09-26	DENV-2
466	DENV-2022-328	KPK	2022-09-28	DENV-2
467	DENV-2022-329	KPK	2022-10-03	DENV-2
468	DENV-2022-330	KPK	2022-10-10	DENV-1
469	DENV-2022-331	KPK	2022-10-10	DENV-1
470	DENV-2022-332	KPK	2022-09-28	DENV-2
471	DENV-2022-333	KPK	2022-10-10	DENV-1
472	DENV-2022-334	KPK	2022-10-01	DENV-2
473	DENV-2022-335	KPK	2022-10-04	DENV-1
474	DENV-2022-336	KPK	2022-10-03	DENV-2
475	DENV-2022-337	KPK	2022-09-24	DENV-1
476	DENV-2022-338	KPK	2022-09-24	DENV-1
477	DENV-2022-340	Sindh	2022-10-18	DENV-1
478	DENV-2022-341	KPK	2022-09-29	DENV-2
479	DENV-2022-343	KPK	2022-09-29	DENV-2
480	DENV-2022-344	KPK	2022-09-29	DENV-2
481	DENV-2022-345	KPK	2022-09-29	DENV-2
482	DENV-2022-346	KPK	2022-10-03	DENV-2
483	DENV-2022-347	KPK	2022-10-03	DENV-1
484	DENV-2022-348	KPK	2022-10-03	DENV-2
485	DENV-2022-349	KPK	2022-10-05	DENV-2
486	DENV-2022-350	KPK	2022-10-05	DENV-2
487	DENV-2022-351	KPK	2022-10-05	DENV-2
488	DENV-2022-352	KPK	2022-10-05	DENV-1
489	DENV-2022-353	KPK	2022-10-05	DENV-2
490	DENV-2022-354	KPK	2022-10-06	DENV-2
491	DENV-2022-355	KPK	2022-10-06	DENV-2
492	DENV-2022-356	KPK	2022-10-06	DENV-2
493	DENV-2022-357	KPK	2022-10-06	DENV-2
494	DENV-2022-359	KPK	2022-10-07	DENV-2
495	DENV-2022-360	KPK	2022-10-07	DENV-2
496	DENV-2022-362	KPK	2022-10-18	DENV-3
497	DENV-2022-364	KPK	2022-10-19	DENV-1
498	DENV-2022-365	Islamabad	2022-10-15	DENV-2
499	DENV-2022-366	Islamabad	2022-10-15	DENV-2
500	DENV-2022-367	Islamabad	2022-10-15	DENV-2
501	DENV-2022-368	Islamabad	2022-10-15	DENV-2
502	DENV-2022-369	Islamabad	2022-10-15	DENV-2
503	DENV-2022-370	Islamabad	2022-10-15	DENV-1
504	DENV-2022-371	Islamabad	2022-10-15	DENV-2
505	DENV-2022-372	Islamabad	2022-10-15	DENV-1
506	DENV-2022-373	Islamabad	2022-10-15	DENV-1
507	DENV-2022-375	Islamabad	2022-10-15	DENV-2
508	DENV-2022-376	Islamabad	2022-10-13	DENV-2
509	DENV-2022-377	Islamabad	2022-10-13	DENV-2
510	DENV-2022-378	Islamabad	2022-10-14	DENV-2
511	DENV-2022-379	Islamabad	2022-10-14	DENV-1
512	DENV-2022-380	Islamabad	2022-10-14	DENV-2
513	DENV-2022-381	Islamabad	2022-10-14	DENV-2
514	DENV-2022-382	Islamabad	2022-10-14	DENV-1
515	DENV-2022-383	Islamabad	2022-10-13	DENV-2
516	DENV-2022-384	Islamabad	2022-10-15	DENV-1
517	DENV-2022-385	Islamabad	2022-10-15	DENV-2
518	DENV-2022-386	Islamabad	2022-10-13	DENV-1
519	DENV-2022-387	Islamabad	2022-10-13	DENV-1
520	DENV-2022-388	Islamabad	2022-10-13	DENV-2
521	DENV-2022-389	Islamabad	2022-10-14	DENV-1
522	DENV-2022-390	Islamabad	2022-10-14	DENV-1
523	DENV-2022-392	Islamabad	2022-10-14	DENV-2
524	DENV-2022-393	Islamabad	2022-10-14	DENV-2
525	DENV-2022-394	Islamabad	2022-10-14	DENV-2
526	DENV-2022-395	Islamabad	2022-10-14	DENV-2
527	DENV-2022-396	Islamabad	2022-10-14	DENV-1
528	DENV-2022-398	Islamabad	2022-10-14	DENV-1
529	DENV-2022-399	Islamabad	2022-10-14	DENV-1
530	DENV-2022-400	Islamabad	2022-10-14	DENV-1
531	DENV-2022-402	Islamabad	2022-10-14	DENV-1
532	DENV-2022-403	Islamabad	2022-10-14	DENV-2
533	DENV-2022-404	Islamabad	2022-10-14	DENV-2
534	DENV-2022-405	Islamabad	2022-10-14	DENV-2
535	DENV-2022-406	Islamabad	2022-10-14	DENV-2
536	DENV-2022-407	Islamabad	2022-10-14	DENV-1
537	DENV-2022-408	Islamabad	2022-10-14	DENV-2
538	DENV-2022-410	Islamabad	2022-10-14	DENV-1
539	DENV-2022-411	Islamabad	2022-10-14	DENV-2
540	DENV-2022-412	Islamabad	2022-10-14	DENV-2
541	DENV-2022-414	KPK	2022-10-14	DENV-2
542	DENV-2022-419	KPK	2022-10-14	DENV-1
543	DENV-2022-420	KPK	2022-10-14	DENV-2
544	DENV-2022-421	KPK	2022-10-14	DENV-2
545	DENV-2022-422	KPK	2022-10-14	DENV-2
546	DENV-2022-423	KPK	2022-10-14	DENV-2
547	DENV-2022-425	KPK	2022-10-14	DENV-2
548	DENV-2022-428	KPK	2022-10-06	DENV-2
549	DENV-2022-430	KPK	2022-10-03	DENV-2
550	DENV-2022-431	KPK	2022-10-19	DENV-1
551	DENV-2022-432	KPK	2022-09-29	DENV-2
552	DENV-2022-433	KPK	2022-10-05	DENV-2
553	DENV-2022-434	KPK	2022-10-05	DENV-2
554	DENV-2022-436	KPK	2022-10-03	DENV-2
555	DENV-2022-437	KPK	2022-10-22	DENV-2
556	DENV-2022-440	Punjab	2022-10-21	DENV-2
557	DENV-2022-444	Punjab	2022-10-23	DENV-1
558	DENV-2022-445	Punjab	2022-10-24	DENV-1
559	DENV-2022-446	Punjab	2022-10-25	DENV-2
560	DENV-2022-447	Islamabad	2022-10-25	DENV-1
561	DENV-2022-451	Punjab	2022-10-26	DENV-2
562	DENV-2022-453	Punjab	2022-10-27	DENV-1
563	DENV-2022-454	Punjab	2022-10-27	DENV-1
564	DENV-2022-457	Punjab	2022-10-29	DENV-2
565	DENV-2022-460	Punjab	2022-10-22	DENV-1
566	DENV-2022-461	Punjab	2022-10-22	DENV-2
567	DENV-2022-462	Punjab	2022-10-22	DENV-2
568	DENV-2022-463	Punjab	2022-10-22	DENV-1
569	DENV-2022-464	Islamabad	2022-10-22	DENV-2
570	DENV-2022-465	Punjab	2022-10-22	DENV-1
571	DENV-2022-467	Punjab	2022-10-23	DENV-1
572	DENV-2022-469	Punjab	2022-10-23	DENV-2
573	DENV-2022-470	Punjab	2022-10-23	DENV-1
574	DENV-2022-471	Punjab	2022-10-23	DENV-1
575	DENV-2022-472	Punjab	2022-10-24	DENV-1
576	DENV-2022-473	Punjab	2022-10-24	DENV-1
577	DENV-2022-474	Punjab	2022-10-24	DENV-2
578	DENV-2022-475	Punjab	2022-10-24	DENV-2
579	DENV-2022-476	Punjab	2022-10-24	DENV-1
580	DENV-2022-477	Punjab	2022-10-25	DENV-2
581	DENV-2022-478	Punjab	2022-10-18	DENV-2
582	DENV-2022-479	Punjab	2022-10-18	DENV-2
583	DENV-2022-480	Islamabad	2022-10-18	DENV-1
584	DENV-2022-481	Punjab	2022-10-18	DENV-1
585	DENV-2022-482	Punjab	2022-10-17	DENV-2
586	DENV-2023-01	Punjab	2023-08-09	DENV-1
587	DENV-2023-03	Islamabad	2023-08-29	DENV-1
588	DENV-2023-04	Punjab	2023-09-01	DENV-1
589	DENV-2023-06	Islamabad	2023-09-01	DENV-1
590	DENV-2023-08	Punjab	2023-09-06	DENV-1
591	DENV-2023-10	Punjab	2023-09-07	DENV-1
592	DENV-2023-12	Punjab	2023-09-08	DENV-1
593	DENV-2023-15	Punjab	2023-09-08	DENV-1
594	DENV-2023-16	Islamabad	2023-09-11	DENV-1
595	DENV-2023-17	Islamabad	2023-09-11	DENV-1
596	DENV-2023-19	Islamabad	2023-09-11	DENV-1
597	DENV-2023-20	KPK	2023-09-11	DENV-1
598	DENV-2023-22	Punjab	2023-09-11	DENV-1
599	DENV-2023-23	Punjab	2023-09-11	DENV-1
600	DENV-2023-24	Punjab	2023-09-11	DENV-1
601	DENV-2023-25	Islamabad	2023-09-12	DENV-1
602	DENV-2023-26	Punjab	2023-09-12	DENV-1
603	DENV-2023-27	Islamabad	2023-09-12	DENV-1
604	DENV-2023-28	Punjab	2023-09-12	DENV-1
605	DENV-2023-29	Punjab	2023-09-12	DENV-1
606	DENV-2023-30	Punjab	2023-09-12	DENV-1
607	DENV-2023-31	Islamabad	2023-09-12	DENV-1
608	DENV-2023-32	Punjab	2023-09-13	DENV-1
609	DENV-2023-33	Punjab	2023-09-13	DENV-1
610	DENV-2023-34	Punjab	2023-09-13	DENV-1
611	DENV-2023-35	Islamabad	2023-09-13	DENV-1
612	DENV-2023-36	Punjab	2023-09-13	DENV-1
613	DENV-2023-37	Punjab	2023-09-13	DENV-1
614	DENV-2023-38	Punjab	2023-09-13	DENV-1
615	DENV-2023-39	Islamabad	2023-09-14	DENV-1
616	DENV-2023-40	Islamabad	2023-09-15	DENV-1
617	DENV-2023-43	Punjab	2023-09-02	DENV-1
618	DENV-2023-45	Islamabad	2023-09-02	DENV-1
619	DENV-2023-46	Punjab	2023-09-03	DENV-1
620	DENV-2023-47	Islamabad	2023-09-04	DENV-1
621	DENV-2023-48	Punjab	2023-09-05	DENV-1
622	DENV-2023-51	Punjab	2023-09-06	DENV-1
623	DENV-2023-52	Punjab	2023-09-06	DENV-2
624	DENV-2023-56	Punjab	2023-09-06	DENV-1
625	DENV-2023-57	Punjab	2023-09-07	DENV-1
626	DENV-2023-62	Punjab	2023-09-11	DENV-1
627	DENV-2023-63	Islamabad	2023-09-12	DENV-1
628	DENV-2023-65	Punjab	2023-09-14	DENV-1
629	DENV-2023-66	Punjab	2023-09-15	DENV-1
630	DENV-2023-69	Punjab	2023-09-16	DENV-2
631	DENV-2023-72	Punjab	2023-09-19	DENV-1
632	DENV-2023-73	Punjab	2023-09-21	DENV-1
633	DENV-2023-74	Punjab	2023-09-21	DENV-1
634	DENV-2023-77	Punjab	2023-09-22	DENV-1
635	DENV-2023-79	Punjab	2023-09-22	DENV-1
636	DENV-2023-81	Punjab	2023-09-23	DENV-1
637	DENV-2023-82	Islamabad	2023-09-24	DENV-1
638	DENV-2023-85	Islamabad	2023-06-02	DENV-1
639	DENV-2023-86	Islamabad	2023-06-12	DENV-1
640	DENV-2023-87	Punjab	2023-07-05	DENV-1
641	DENV-2023-88	Punjab	2023-07-11	DENV-1
642	DENV-2023-89	Punjab	2023-07-26	DENV-1
643	DENV-2023-90	Punjab	2023-07-26	DENV-1
644	DENV-2023-91	Punjab	2023-08-02	DENV-1
645	DENV-2023-92	Punjab	2023-08-06	DENV-2
646	DENV-2023-93	Punjab	2023-08-08	DENV-1
647	DENV-2023-94	Punjab	2023-08-11	DENV-2
648	DENV-2023-95	Punjab	2023-08-12	DENV-1
649	DENV-2023-97	Punjab	2023-08-22	DENV-1
650	DENV-2023-98	Punjab	2023-08-22	DENV-1
651	DENV-2023-99	Punjab	2023-08-24	DENV-1
652	DENV-2023-100	Punjab	2023-08-27	DENV-2
653	DENV-2023-102	Punjab	2023-08-28	DENV-2
654	DENV-2023-104	Punjab	2023-08-29	DENV-2
655	DENV-2023-106	Punjab	2023-08-30	DENV-1
656	DENV-2023-107	Punjab	2023-08-30	DENV-2
657	DENV-2023-109	Punjab	2023-08-31	DENV-1
658	DENV-2023-110	Punjab	2023-09-01	DENV-1
659	DENV-2023-111	Punjab	2023-09-01	DENV-1
660	DENV-2023-112	Punjab	2023-09-01	DENV-2
661	DENV-2023-113	Punjab	2023-09-01	DENV-2
662	DENV-2023-120	Punjab	2023-09-07	DENV-1
663	DENV-2023-123	Punjab	2023-09-09	DENV-1
664	DENV-2023-125	Punjab	2023-09-09	DENV-1
665	DENV-2023-126	Punjab	2023-09-09	DENV-1
666	DENV-2023-127	Punjab	2023-10-01	DENV-1
667	DENV-2023-128	Islamabad	2023-10-01	DENV-2
668	DENV-2023-129	Punjab	2023-10-01	DENV-2
669	DENV-2023-131	Islamabad	2023-10-02	DENV-1
670	DENV-2023-135	Islamabad	2023-10-02	DENV-1
671	DENV-2023-136	Islamabad	2023-10-02	DENV-1
672	DENV-2023-137	Punjab	2023-10-02	DENV-1
673	DENV-2023-138	Punjab	2023-10-03	DENV-1
674	DENV-2023-139	Islamabad	2023-10-03	DENV-1
675	DENV-2023-140	Punjab	2023-10-03	DENV-1
676	DENV-2023-141	Islamabad	2023-10-03	DENV-1
677	DENV-2023-144	Islamabad	2023-10-04	DENV-2
678	DENV-2023-145	Punjab	2023-10-04	DENV-1
679	DENV-2023-146	Punjab	2023-10-04	DENV-2
680	DENV-2023-148	Punjab	2023-10-07	DENV-1
681	DENV-2023-149	Punjab	2023-10-07	DENV-1
682	DENV-2023-150	Punjab	2023-10-07	DENV-2
683	DENV-2023-152	Punjab	2023-10-08	DENV-1
684	DENV-2023-154	Punjab	2023-10-09	DENV-1
685	DENV-2023-156	Punjab	2023-10-09	DENV-1
686	DENV-2024-01	Balochistan	2024-05-04	DENV-2
687	DENV-2024-02	Balochistan	2024-05-04	DENV-2
688	DENV-2024-03	Balochistan	2024-05-04	DENV-2
689	DENV-2024-04	Balochistan	2024-05-04	DENV-2
690	DENV-2024-05	Balochistan	2024-05-04	DENV-2
691	DENV-2024-06	Balochistan	2024-05-04	DENV-2
692	DENV-2024-09	Balochistan	2024-05-04	DENV-2
693	DENV-2024-10	Balochistan	2024-05-04	DENV-2
694	DENV-2024-11	KPK	2024-05-14	DENV-2
695	DENV-2024-14	KPK	2024-05-31	DENV-2
696	DENV-2024-30	KPK	2024-07-09	DENV-1
697	DENV-2024-31	Punjab	2024-01-06	DENV-2
698	DENV-2024-32	Punjab	2024-06-26	DENV-2
699	DENV-2024-33	Islamabad	2024-01-09	DENV-2
700	DENV-2024-34	Punjab	2024-05-27	DENV-2
701	DENV-2024-38	KPK	2024-06-27	DENV-1
702	DENV-2024-39	Punjab	2024-05-29	DENV-2
703	DENV-2024-40	Islamabad	2024-06-09	DENV-2
704	DENV-2024-41	Islamabad	2024-06-09	DENV-2
705	DENV-2024-42	Punjab	2024-07-04	DENV-2
706	DENV-2024-44	Punjab	2024-05-23	DENV-2
707	DENV-2024-45	Balochistan	2024-08-08	DENV-2
708	DENV-2024-46	Punjab	2024-09-04	DENV-2
709	DENV-2024-47	Punjab	2024-09-05	DENV-2
710	DENV-2024-49	Punjab	2024-09-05	DENV-2
711	DENV-2024-50	Punjab	2024-09-06	DENV-2
712	DENV-2024-51	Punjab	2024-09-10	DENV-2
713	DENV-2024-52	Punjab	2024-09-10	DENV-2
714	DENV-2024-53	Punjab	2024-09-11	DENV-2
715	DENV-2024-54	Punjab	2024-09-11	DENV-2
716	DENV-2024-55	Islamabad	2024-09-11	DENV-2
717	DENV-2024-56	Punjab	2024-09-12	DENV-2
718	DENV-2024-57	Punjab	2024-09-13	DENV-2
719	DENV-2024-59	Punjab	2024-09-14	DENV-2
720	DENV-2024-61	Islamabad	2024-09-15	DENV-2
721	DENV-2024-62	Punjab	2024-09-18	DENV-2
722	DENV-2024-63	Punjab	2024-09-18	DENV-2
723	DENV-2024-64	Punjab	2024-09-19	DENV-2
724	DENV-2024-65	Punjab	2024-09-19	DENV-2
725	DENV-2024-66	Islamabad	2024-09-20	DENV-2
726	DENV-2024-67	Punjab	2024-09-21	DENV-2
727	DENV-2024-68	Punjab	2024-09-23	DENV-2
728	DENV-2024-70	Punjab	2024-09-14	DENV-2
729	DENV-2024-72	Punjab	2024-09-14	DENV-2
730	DENV-2024-74	Punjab	2024-09-14	DENV-2
731	DENV-2024-76	Punjab	2024-09-22	DENV-2
732	DENV-2024-77	Punjab	2024-09-23	DENV-2
733	DENV-2024-79	Punjab	2024-09-26	DENV-2
734	DENV-2024-80	Punjab	2024-09-26	DENV-2
735	DENV-2024-81	Punjab	2024-09-26	DENV-2
736	DENV-2024-82	Punjab	2024-09-26	DENV-2
737	DENV-2024-83	Punjab	2024-09-28	DENV-2
738	DENV-2024-84	Punjab	2024-09-28	DENV-2
739	DENV-2024-85	Punjab	2024-09-28	DENV-2
740	DENV-2024-86	Punjab	2024-09-28	DENV-2
741	DENV-2024-87	Punjab	2024-09-28	DENV-2
742	DENV-2024-88	Punjab	2024-09-29	DENV-2
743	DENV-2024-93	Punjab	2024-09-29	DENV-2
744	DENV-2024-97	Punjab	2024-09-02	DENV-2
745	DENV-2024-101	Punjab	2024-09-03	DENV-2
746	DENV-2024-103	Punjab	2024-09-06	DENV-2
747	DENV-2024-105	Punjab	2024-09-11	DENV-2
748	DENV-2024-106	Punjab	2024-09-11	DENV-2
749	DENV-2024-107	Punjab	2024-09-13	DENV-2
750	DENV-2024-109	Punjab	2024-09-13	DENV-2
751	DENV-2024-110	Punjab	2024-09-14	DENV-2
752	DENV-2024-111	Punjab	2024-09-14	DENV-2
753	DENV-2024-112	Punjab	2024-09-14	DENV-2
754	DENV-2024-113	Islamabad	2024-09-14	DENV-2
755	DENV-2024-114	Punjab	2024-09-16	DENV-2
756	DENV-2024-116	Punjab	2024-09-18	DENV-2
757	DENV-2024-120	Punjab	2024-09-20	DENV-2
758	DENV-2024-121	Islamabad	2024-09-20	DENV-2
759	DENV-2024-122	Punjab	2024-09-21	DENV-2
760	DENV-2024-123	Punjab	2024-09-23	DENV-2
761	DENV-2024-124	Punjab	2024-09-23	DENV-2
762	DENV-2024-125	Punjab	2024-09-23	DENV-2
763	DENV-2024-127	Punjab	2024-09-30	DENV-2
764	DENV-2024-130	Punjab	2024-09-28	DENV-2
765	DENV-2024-131	Punjab	2024-09-28	DENV-2
766	DENV-2024-134	Punjab	2024-09-28	DENV-2
767	DENV-2024-135	Punjab	2024-09-28	DENV-2
768	DENV-2024-137	Punjab	2024-09-27	DENV-2
769	DENV-2024-138	Punjab	2024-09-26	DENV-2
770	DENV-2024-140	Punjab	2024-09-26	DENV-2
771	DENV-2024-141	Punjab	2024-09-26	DENV-2
772	DENV-2024-143	Punjab	2024-09-26	DENV-2
773	DENV-2024-144	Punjab	2024-09-26	DENV-2
774	DENV-2024-145	Punjab	2024-09-25	DENV-2
775	DENV-2024-146	Punjab	2024-09-25	DENV-2
776	DENV-2024-147	Punjab	2024-09-25	DENV-2
777	DENV-2024-148	Punjab	2024-09-25	DENV-2
778	DENV-2024-151	Islamabad	2024-09-28	DENV-2
779	DENV-2024-152	Islamabad	2024-09-29	DENV-2
780	DENV-2024-155	Islamabad	2024-09-27	DENV-2
781	DENV-2024-156	Islamabad	2024-09-27	DENV-2
782	DENV-2024-157	Islamabad	2024-09-26	DENV-2
783	DENV-2024-159	Islamabad	2024-09-26	DENV-2
784	DENV-2024-160	Islamabad	2024-09-26	DENV-2
785	DENV-2024-162	Islamabad	2024-09-26	DENV-2
786	DENV-2024-163	Islamabad	2024-09-26	DENV-2
787	DENV-2024-165	Islamabad	2024-09-25	DENV-2
788	DENV-2024-166	Islamabad	2024-09-25	DENV-2
789	DENV-2024-167	Islamabad	2024-09-25	DENV-2
790	DENV-2024-168	Islamabad	2024-09-24	DENV-2
791	DENV-2024-169	Islamabad	2024-09-25	DENV-2
792	DENV-2024-170	Islamabad	2024-09-25	DENV-2
793	DENV-2024-171	Islamabad	2024-09-25	DENV-2
794	DENV-2024-172	Islamabad	2024-09-25	DENV-2
795	DENV-2024-173	Punjab	2024-09-25	DENV-2
796	DENV-2024-174	KPK	2024-10-10	DENV-2
797	DENV-2024-175	KPK	2024-10-10	DENV-2
798	DENV-2024-176	KPK	2024-10-10	DENV-2
799	DENV-2024-177	KPK	2024-10-10	DENV-1
800	DENV-2024-178	KPK	2024-10-10	DENV-1
801	DENV-2024-179	KPK	2024-10-10	DENV-2
802	DENV-2024-180	KPK	2024-10-10	DENV-1
803	DENV-2024-181	KPK	2024-10-10	DENV-2
804	DENV-2024-184	KPK	2024-10-14	DENV-2
805	DENV-2024-185	KPK	2024-10-14	DENV-2
806	DENV-2024-188	KPK	2024-10-14	DENV-2
807	DENV-2024-189	KPK	2024-10-14	DENV-2
808	DENV-2024-190	KPK	2024-10-14	DENV-2
809	DENV-2024-192	KPK	2024-10-14	DENV-2
810	DENV-2024-193	KPK	2024-10-14	DENV-2
811	DENV-2024-194	KPK	2024-10-14	DENV-2
812	DENV-2024-196	KPK	2024-10-14	DENV-2
813	DENV-2024-197	KPK	2024-10-09	DENV-2
814	DENV-2024-198	KPK	2024-10-09	DENV-2
815	DENV-2024-199	KPK	2024-10-09	DENV-2
816	DENV-2024-200	KPK	2024-10-04	DENV-2
817	DENV-2024-201	KPK	2024-10-04	DENV-2
818	DENV-2024-202	KPK	2024-10-09	DENV-2
819	DENV-2024-203	Islamabad	2024-09-22	DENV-2
820	DENV-2024-204	Islamabad	2024-09-24	DENV-2
821	DENV-2024-206	Islamabad	2024-09-23	DENV-2
822	DENV-2024-207	Islamabad	2024-09-22	DENV-2
823	DENV-2024-208	Islamabad	2024-09-28	DENV-2
824	DENV-2024-209	Islamabad	2024-09-27	DENV-2
825	DENV-2024-210	KPK	2024-10-03	DENV-2
826	DENV-2024-212	Punjab	2024-10-08	DENV-2
827	DENV-2024-213	Islamabad	2024-10-09	DENV-2
828	DENV-2024-214	Islamabad	2024-10-09	DENV-2
829	DENV-2024-215	Punjab	2024-10-09	DENV-1
830	DENV-2024-216	Punjab	2024-10-09	DENV-1
831	DENV-2024-217	Islamabad	2024-10-09	DENV-2
832	DENV-2024-218	Punjab	2024-10-10	DENV-2
833	DENV-2024-220	Punjab	2024-10-10	DENV-2
834	DENV-2024-221	Punjab	2024-10-10	DENV-2
835	DENV-2024-224	Punjab	2024-10-11	DENV-2
836	DENV-2024-225	Punjab	2024-10-12	DENV-1
837	DENV-2024-226	Punjab	2024-10-11	DENV-2
838	DENV-2024-227	Punjab	2024-10-12	DENV-2
839	DENV-2024-228	Punjab	2024-10-13	DENV-2
840	DENV-2024-229	Punjab	2024-10-13	DENV-2
841	DENV-2024-230	Islamabad	2024-10-14	DENV-1
842	DENV-2024-231	Punjab	2024-10-14	DENV-2
843	DENV-2024-232	Punjab	2024-10-14	DENV-2
844	DENV-2024-233	Punjab	2024-10-14	DENV-2
845	DENV-2024-234	Punjab	2024-10-09	DENV-1
846	DENV-2024-235	Punjab	2024-10-09	DENV-2
847	DENV-2024-236	Punjab	2024-10-09	DENV-2
848	DENV-2024-237	Punjab	2024-10-09	DENV-2
849	DENV-2024-238	Punjab	2024-10-08	DENV-2
850	DENV-2024-239	Punjab	2024-10-08	DENV-2
851	DENV-2024-240	Punjab	2024-10-08	DENV-2
852	DENV-2024-242	Punjab	2024-10-05	DENV-2
853	DENV-2024-243	Punjab	2024-10-04	DENV-2
854	DENV-2024-244	Punjab	2024-10-04	DENV-2
855	DENV-2024-245	Punjab	2024-10-02	DENV-2
856	DENV-2024-246	Punjab	2024-09-28	DENV-2
857	DENV-2024-247	Punjab	2024-09-14	DENV-2
858	DENV-2024-248	Punjab	2024-09-17	DENV-2
859	DENV-2024-250	Punjab	2024-09-19	DENV-2
860	DENV-2024-251	Punjab	2024-09-19	DENV-2
861	DENV-2024-252	Punjab	2024-09-20	DENV-2
862	DENV-2024-253	Punjab	2024-09-21	DENV-2
863	DENV-2024-254	Punjab	2024-09-22	DENV-2
864	DENV-2024-255	Punjab	2024-09-25	DENV-2
865	DENV-2024-256	Punjab	2024-09-26	DENV-2
866	DENV-2024-257	Punjab	2024-09-27	DENV-2
867	DENV-2024-259	Punjab	2024-09-28	DENV-2
868	DENV-2024-260	Punjab	2024-09-30	DENV-2
869	DENV-2024-261	Punjab	2024-10-01	DENV-2
870	DENV-2024-262	Punjab	2024-10-01	DENV-1
871	DENV-2024-263	Punjab	2024-10-03	DENV-2
872	DENV-2024-264	Punjab	2024-10-03	DENV-2
873	DENV-2024-265	Punjab	2024-10-03	DENV-2
874	DENV-2024-266	Punjab	2024-10-03	DENV-2
875	DENV-2024-267	Punjab	2024-10-04	DENV-2
876	DENV-2024-268	Punjab	2024-10-04	DENV-2
877	DENV-2024-269	Punjab	2024-10-04	DENV-2
878	DENV-2024-270	Punjab	2024-10-10	DENV-2
879	DENV-2024-271	Punjab	2024-10-11	DENV-2
880	DENV-2024-272	Punjab	2024-10-11	DENV-2
881	DENV-2024-273	Punjab	2024-10-10	DENV-2
882	DENV-2024-274	Punjab	2024-10-10	DENV-2
883	DENV-2024-275	Punjab	2024-10-10	DENV-2
884	DENV-2024-276	Punjab	2024-10-10	DENV-2
885	DENV-2024-277	Punjab	2024-10-10	DENV-2
886	DENV-2024-278	Punjab	2024-10-11	DENV-2
887	DENV-2024-279	Punjab	2024-10-11	DENV-2
888	DENV-2024-280	Punjab	2024-10-11	DENV-2
889	DENV-2024-281	Punjab	2024-10-13	DENV-2
890	DENV-2024-282	Punjab	2024-10-13	DENV-2
891	DENV-2024-283	Punjab	2024-10-13	DENV-2
892	DENV-2024-284	Punjab	2024-10-13	DENV-2
893	DENV-2024-285	Punjab	2024-10-13	DENV-2
894	DENV-2024-286	Punjab	2024-10-13	DENV-2
895	DENV-2024-287	Punjab	2024-09-16	DENV-2
896	DENV-2024-288	Punjab	2024-10-07	DENV-2
897	DENV-2024-289	Punjab	2024-10-04	DENV-2
898	DENV-2024-290	Punjab	2024-10-05	DENV-2
899	DENV-2024-291	Punjab	2024-10-04	DENV-2
900	DENV-2024-292	Islamabad	2024-10-01	DENV-2
901	DENV-2024-293	Punjab	2024-10-02	DENV-2
902	DENV-2024-294	Punjab	2024-10-13	DENV-2
903	DENV-2024-295	KPK	2024-10-13	DENV-1
904	DENV-2024-296	KPK	2024-10-13	DENV-2
905	DENV-2024-297	KPK	2024-10-13	DENV-2
906	DENV-2024-298	KPK	2024-10-13	DENV-2
907	DENV-2024-299	KPK	2024-10-13	DENV-2
908	DENV-2024-300	KPK	2024-10-13	DENV-2
909	DENV-2024-301	KPK	2024-10-13	DENV-2
910	DENV-2024-302	KPK	2024-10-13	DENV-2
911	DENV-2024-304	KPK	2024-10-13	DENV-2
912	DENV-2024-305	KPK	2024-10-13	DENV-2
913	DENV-2024-307	KPK	2024-10-13	DENV-2
914	DENV-2024-309	KPK	2024-10-13	DENV-1
915	DENV-2024-310	KPK	2024-10-13	DENV-2
916	DENV-2024-311	KPK	2024-10-14	DENV-2
917	DENV-2024-314	KPK	2024-10-14	DENV-2
918	DENV-2024-317	KPK	2024-10-14	DENV-2
919	DENV-2024-318	KPK	2024-10-14	DENV-2
920	DENV-2024-320	KPK	2024-10-14	DENV-2
921	DENV-2024-321	KPK	2024-10-14	DENV-2
922	DENV-2024-322	KPK	2024-10-14	DENV-2
923	DENV-2024-324	KPK	2024-10-14	DENV-2
924	DENV-2024-325	KPK	2024-10-15	DENV-1
925	DENV-2024-326	KPK	2024-10-15	DENV-2
926	DENV-2024-327	KPK	2024-10-15	DENV-2
927	DENV-2024-330	KPK	2024-10-15	DENV-2
928	DENV-2024-331	KPK	2024-10-15	DENV-2
929	DENV-2024-335	KPK	2024-10-15	DENV-2
930	DENV-2024-336	KPK	2024-10-15	DENV-2
931	DENV-2024-337	KPK	2024-10-15	DENV-2
932	DENV-2024-338	KPK	2024-10-15	DENV-2
933	DENV-2024-339	KPK	2024-10-15	DENV-2
934	DENV-2024-341	KPK	2024-10-15	DENV-2
935	DENV-2024-342	KPK	2024-10-16	DENV-2
936	DENV-2024-345	KPK	2024-10-16	DENV-2
937	DENV-2024-348	KPK	2024-10-16	DENV-2
938	DENV-2024-352	KPK	2024-10-16	DENV-2
939	DENV-2024-357	KPK	2024-10-28	DENV-2
940	DENV-2024-362	KPK	2024-10-29	DENV-2
941	DENV-2024-366	KPK	2024-10-29	DENV-2
942	DENV-2024-368	Gilgit Baltistan	2024-11-05	DENV-1
943	DENV-2024-370	Gilgit Baltistan	2024-11-05	DENV-1
944	DENV-2024-373	Gilgit Baltistan	2024-11-05	DENV-2
945	DENV-2024-375	Gilgit Baltistan	2024-11-05	DENV-1
946	DENV-2024-377	Gilgit Baltistan	2024-11-05	DENV-1
947	DENV-2024-378	Gilgit Baltistan	2024-11-07	DENV-1
948	DENV-2024-379	Gilgit Baltistan	2024-11-07	DENV-1
949	DENV-2024-380	Gilgit Baltistan	2024-11-07	DENV-1
950	DENV-2024-381	Punjab	2024-09-13	DENV-2
951	DENV-2024-382	Punjab	2024-09-17	DENV-2
952	DENV-2024-385	Punjab	2024-09-21	DENV-2
953	DENV-2024-386	Punjab	2024-09-22	DENV-2
954	DENV-2024-387	Punjab	2024-09-25	DENV-2
955	DENV-2024-388	Punjab	2024-09-26	DENV-1
956	DENV-2024-389	Punjab	2024-09-27	DENV-2
957	DENV-2024-390	Punjab	2024-09-28	DENV-2
958	DENV-2024-392	Punjab	2024-09-30	DENV-2
959	DENV-2024-393	Punjab	2024-01-10	DENV-2
960	DENV-2024-394	Punjab	2024-09-28	DENV-2
961	DENV-2024-395	Punjab	2024-10-01	DENV-2
962	DENV-2024-396	Punjab	2024-10-02	DENV-2
963	DENV-2024-397	Punjab	2024-10-03	DENV-2
964	DENV-2024-398	Punjab	2024-10-03	DENV-2
965	DENV-2024-399	Punjab	2024-10-04	DENV-2
966	DENV-2024-401	Punjab	2024-10-04	DENV-2
967	DENV-2024-402	Punjab	2024-10-05	DENV-2
968	DENV-2024-403	Punjab	2024-10-05	DENV-2
969	DENV-2024-404	Punjab	2024-10-06	DENV-2
970	DENV-2024-405	Punjab	2024-10-06	DENV-2
971	DENV-2024-406	Punjab	2024-10-06	DENV-2
972	DENV-2024-407	Punjab	2024-10-06	DENV-2
973	DENV-2024-409	Punjab	2024-10-07	DENV-2
974	DENV-2024-411	Punjab	2024-10-08	DENV-2
975	DENV-2024-412	Punjab	2024-10-08	DENV-2
976	DENV-2024-413	Punjab	2024-10-08	DENV-2
977	DENV-2024-414	Punjab	2024-10-08	DENV-2
978	DENV-2024-415	Punjab	2024-10-09	DENV-2
979	DENV-2024-416	Punjab	2024-10-09	DENV-2
980	DENV-2024-417	Punjab	2024-10-09	DENV-2
981	DENV-2024-418	Punjab	2024-10-10	DENV-2
982	DENV-2024-419	Punjab	2024-10-10	DENV-2
983	DENV-2024-420	Punjab	2024-10-10	DENV-2
984	DENV-2024-427	Punjab	2024-09-13	DENV-2
985	DENV-2024-428	Punjab	2024-09-13	DENV-2
986	DENV-2024-430	Punjab	2024-09-14	DENV-2
987	DENV-2024-431	Punjab	2024-09-14	DENV-2
988	DENV-2024-433	Punjab	2024-09-20	DENV-1
989	DENV-2024-434	Punjab	2024-09-20	DENV-2
990	DENV-2024-435	Punjab	2024-09-20	DENV-2
991	DENV-2024-436	Punjab	2024-09-21	DENV-2
992	DENV-2024-437	Punjab	2024-09-22	DENV-2
993	DENV-2024-438	Punjab	2024-09-25	DENV-2
994	DENV-2024-439	Punjab	2024-09-26	DENV-2
995	DENV-2024-440	Punjab	2024-09-26	DENV-2
996	DENV-2024-441	Punjab	2024-09-27	DENV-2
997	DENV-2024-442	Punjab	2024-09-27	DENV-2
998	DENV-2024-443	Punjab	2024-09-28	DENV-2
999	DENV-2024-444	Islamabad	2024-10-01	DENV-2
1000	DENV-2024-445	Punjab	2024-10-02	DENV-2
1001	DENV-2024-446	Punjab	2024-10-02	DENV-2
1002	DENV-2024-447	Punjab	2024-10-02	DENV-2
1003	DENV-2024-448	Punjab	2024-10-02	DENV-2
1004	DENV-2024-449	Punjab	2024-10-02	DENV-2
1005	DENV-2024-450	Punjab	2024-10-03	DENV-2
1006	DENV-2024-451	Punjab	2024-10-03	DENV-2
1007	DENV-2024-452	Punjab	2024-10-03	DENV-2
1008	DENV-2024-453	Punjab	2024-10-03	DENV-2
1009	DENV-2024-454	Punjab	2024-10-03	DENV-2
1010	DENV-2024-455	Punjab	2024-10-03	DENV-2
1011	DENV-2024-456	Punjab	2024-10-04	DENV-2
1012	DENV-2024-457	Punjab	2024-10-04	DENV-2
1013	DENV-2024-458	Punjab	2024-10-04	DENV-2
1014	DENV-2024-459	Punjab	2024-10-05	DENV-2
1015	DENV-2024-460	Punjab	2024-10-05	DENV-2
1016	DENV-2024-461	Punjab	2024-10-06	DENV-2
1017	DENV-2024-462	Punjab	2024-10-06	DENV-2
1018	DENV-2024-463	Punjab	2024-10-07	DENV-2
1019	DENV-2024-464	Punjab	2024-10-07	DENV-2
1020	DENV-2024-465	Punjab	2024-10-07	DENV-2
1021	DENV-2024-466	Punjab	2024-10-08	DENV-2
1022	DENV-2024-467	Punjab	2024-10-08	DENV-2
1023	DENV-2024-468	Punjab	2024-10-08	DENV-2
1024	DENV-2024-469	Punjab	2024-10-08	DENV-2
1025	DENV-2024-470	Punjab	2024-10-09	DENV-2
1026	DENV-2024-471	Punjab	2024-10-09	DENV-2
1027	DENV-2024-472	Punjab	2024-10-09	DENV-2
1028	DENV-2024-473	Punjab	2024-10-09	DENV-2
1029	DENV-2024-474	Punjab	2024-10-10	DENV-2
1030	DENV-2024-475	Punjab	2024-10-10	DENV-2
1031	DENV-2024-476	Punjab	2024-10-10	DENV-2
1032	DENV-2024-477	Islamabad	2024-11-12	DENV-2
1033	DENV-2024-478	Punjab	2024-11-04	DENV-2
1034	DENV-2024-479	Punjab	2024-10-28	DENV-2
1035	DENV-2024-480	Islamabad	2024-10-25	DENV-2
1036	DENV-2024-481	Punjab	2024-10-25	DENV-2
1037	DENV-2024-482	Punjab	2024-10-22	DENV-2
1038	DENV-2024-483	Punjab	2024-10-19	DENV-2
1039	DENV-2024-484	Punjab	2024-11-03	DENV-2
1040	DENV-2024-485	Punjab	2024-11-07	DENV-2
1041	DENV-2024-486	Punjab	2024-11-06	DENV-2
1042	DENV-2024-487	Punjab	2024-11-08	DENV-2
1043	DENV-2024-488	Punjab	2024-11-17	DENV-2
1044	DENV-2024-489	Punjab	2024-10-28	DENV-2
1045	DENV-2024-490	Islamabad	2024-10-29	DENV-2
1046	DENV-2024-491	Islamabad	2024-10-29	DENV-2
1047	DENV-2024-492	Punjab	2024-11-04	DENV-2
1048	DENV-2024-493	Islamabad	2024-11-03	DENV-2
1049	DENV-2024-494	Punjab	2024-10-30	DENV-2
1050	DENV-2024-496	Punjab	2024-10-29	DENV-2
1051	DENV-2024-497	Punjab	2024-10-30	DENV-2
1052	DENV-2024-498	Punjab	2024-11-07	DENV-2
1053	DENV-2024-499	Punjab	2024-10-28	DENV-1
1054	DENV-2024-500	Islamabad	2024-10-20	DENV-1
1055	DENV-2024-501	Punjab	2024-11-01	DENV-2
1056	DENV-2024-502	Islamabad	2024-10-23	DENV-2
1057	DENV-2024-503	Punjab	2024-10-28	DENV-2
1058	DENV-2024-505	Islamabad	2024-10-26	DENV-1
1059	DENV-2024-506	Punjab	2024-11-15	DENV-2
1060	DENV-2024-508	Islamabad	2024-11-09	DENV-1
1061	DENV-2024-509	Punjab	2024-11-11	DENV-2
1062	DENV-2024-510	Punjab	2024-10-11	DENV-2
1063	DENV-2024-511	Islamabad	2024-11-06	DENV-2
1064	DENV-2024-512	Islamabad	2024-10-25	DENV-2
1065	DENV-2024-513	Punjab	2024-11-03	DENV-2
1066	DENV-2024-514	Punjab	2024-10-26	DENV-2
1067	DENV-2024-515	Punjab	2024-11-14	DENV-2
1068	DENV-2024-516	Punjab	2024-11-07	DENV-2
1069	DENV-2024-518	Islamabad	2024-10-19	DENV-2
1070	DENV-2024-519	Punjab	2024-10-29	DENV-2
1071	DENV-2024-520	Islamabad	2024-10-22	DENV-2
1072	DENV-2024-523	Punjab	2024-10-31	DENV-2
1073	DENV-2024-524	Punjab	2024-11-01	DENV-2
1074	DENV-2025-01	Balochistan	2025-04-14	DENV-2
1075	DENV-2025-02	Balochistan	2025-04-14	DENV-2
1076	DENV-2025-04	Balochistan	2025-04-14	DENV-2
1077	DENV-2025-05	Punjab	2025-01-22	DENV-2
1078	DENV-2025-06	Islamabad	2025-01-23	DENV-2
1079	DENV-2025-08	Punjab	2025-05-02	DENV-2
1080	DENV-2025-10	Punjab	2025-09-05	DENV-2
1081	DENV-2025-11	Punjab	2025-09-05	DENV-2
1082	DENV-2025-12	Punjab	2025-09-05	DENV-2
1083	DENV-2025-13	Punjab	2025-09-05	DENV-2
1084	DENV-2025-14	Punjab	2025-09-05	DENV-1
1085	DENV-2025-15	Punjab	2025-09-05	DENV-2
1086	DENV-2025-16	Punjab	2025-09-05	DENV-1
1087	DENV-2025-17	Punjab	2025-09-05	DENV-1
1088	DENV-2025-18	Punjab	2025-09-05	DENV-2
1089	DENV-2025-19	Punjab	2025-09-03	DENV-2
1090	DENV-2025-22	KPK	2025-09-04	DENV-2
1091	DENV-2025-23	KPK	2025-09-04	DENV-2
1092	DENV-2025-25	KPK	2025-09-04	DENV-2
1093	DENV-2025-26	KPK	2025-09-04	DENV-2
1094	DENV-2025-27	KPK	2025-09-04	DENV-2
1095	DENV-2025-30	KPK	2025-09-01	DENV-1
1096	DENV-2025-31	KPK	2025-09-01	DENV-2
1097	DENV-2025-33	KPK	2025-09-01	DENV-2
1098	DENV-2025-35	KPK	2025-09-01	DENV-2
1099	DENV-2025-39	KPK	2025-08-28	DENV-1
1100	DENV-2025-41	KPK	2025-08-28	DENV-2
1101	DENV-2025-42	KPK	2025-08-28	DENV-1
1102	DENV-2025-43	Islamabad	2025-08-28	DENV-1
1103	DENV-2025-44	Islamabad	2025-08-28	DENV-1
1104	DENV-2025-45	Islamabad	2025-08-28	DENV-2
1105	DENV-2025-46	Islamabad	2025-08-28	DENV-1
1106	DENV-2025-47	Islamabad	2025-08-28	DENV-1
1107	DENV-2025-48	Islamabad	2025-08-28	DENV-1
1108	DENV-2025-50	Islamabad	2025-08-28	DENV-2
1109	DENV-2025-51	Islamabad	2025-08-28	DENV-1
1110	DENV-2025-52	Islamabad	2025-08-28	DENV-2
1111	DENV-2025-56	Punjab	2025-08-28	DENV-2
1112	DENV-2025-57	Punjab	2025-08-28	DENV-2
1113	DENV-2025-58	Islamabad	2025-08-13	DENV-2
1114	DENV-2025-59	Islamabad	2025-08-13	DENV-1
1115	DENV-2025-61	Islamabad	2025-08-15	DENV-2
1116	DENV-2025-62	Punjab	2025-08-15	DENV-2
1117	DENV-2025-63	Punjab	2025-08-16	DENV-1
1118	DENV-2025-64	Punjab	2025-08-16	DENV-2
1119	DENV-2025-65	Punjab	2025-08-16	DENV-1
1120	DENV-2025-66	Punjab	2025-08-16	DENV-1
1121	DENV-2025-67	Punjab	2025-08-16	DENV-2
1122	DENV-2025-68	Punjab	2025-08-16	DENV-2
1123	DENV-2025-69	Punjab	2025-08-16	DENV-2
1124	DENV-2025-70	Punjab	2025-08-16	DENV-2
1125	DENV-2025-71	Punjab	2025-08-16	DENV-2
1126	DENV-2025-72	Punjab	2025-08-16	DENV-2
1127	DENV-2025-73	Punjab	2025-08-16	DENV-2
1128	DENV-2025-74	Punjab	2025-08-16	DENV-2
1129	DENV-2025-75	Punjab	2025-08-16	DENV-2
1130	DENV-2025-76	Punjab	2025-08-16	DENV-2
1131	DENV-2025-77	Punjab	2025-08-16	DENV-2
1132	DENV-2025-78	Punjab	2025-08-16	DENV-2
1133	DENV-2025-79	Punjab	2025-08-16	DENV-2
1134	DENV-2025-80	Punjab	2025-08-16	DENV-2
1135	DENV-2025-81	Punjab	2025-09-01	DENV-2
1136	DENV-2025-82	Punjab	2025-09-02	DENV-2
1137	DENV-2025-83	Punjab	2025-09-03	DENV-2
1138	DENV-2025-84	Punjab	2025-09-04	DENV-1
1139	DENV-2025-85	Punjab	2025-09-05	DENV-2
1140	DENV-2025-86	Punjab	2025-09-05	DENV-1
1141	DENV-2025-87	Punjab	2025-09-05	DENV-1
1142	DENV-2025-88	Punjab	2025-09-05	DENV-1
1143	DENV-2025-89	Punjab	2025-09-05	DENV-2
1144	DENV-2025-90	Punjab	2025-09-05	DENV-2
1145	DENV-2025-91	Punjab	2025-09-05	DENV-2
1146	DENV-2025-92	Punjab	2025-09-05	DENV-1
1147	DENV-2025-93	Punjab	2025-09-05	DENV-1
1148	DENV-2025-94	Punjab	2025-09-05	DENV-2
1149	DENV-2025-95	Punjab	2025-09-05	DENV-2
1150	DENV-2025-97	Punjab	2025-09-05	DENV-2
1151	DENV-2025-98	Islamabad	2025-10-06	DENV-2
1152	DENV-2025-99	Islamabad	2025-10-06	DENV-2
1153	DENV-2025-100	Islamabad	2025-10-06	DENV-2
1154	DENV-2025-101	Islamabad	2025-10-06	DENV-1
1155	DENV-2025-102	Islamabad	2025-10-06	DENV-2
1156	DENV-2025-103	Islamabad	2025-10-06	DENV-2
1157	DENV-2025-104	Islamabad	2025-10-06	DENV-1
1158	DENV-2025-105	Islamabad	2025-10-06	DENV-2
1159	DENV-2025-106	Islamabad	2025-10-06	DENV-2
1160	DENV-2025-107	Islamabad	2025-10-06	DENV-2
1161	DENV-2025-108	Islamabad	2025-10-06	DENV-2
1162	DENV-2025-109	Islamabad	2025-10-06	DENV-2
